# Supplementary material for: Dentinal Grafts, a Promising Material for Alveolar Defects: A Systematic Review and Meta-Analysis
Source: Dent J (Basel). 2026 Feb 10;14(2):100. doi: 10.3390/dj14020100 (PMC12940014; doi:10.3390/dj14020100)
Supplement: Supplementary file 1 [file dentistry-14-00100-s001.zip]

Archive with 6 entries (6 files):
- Supplementary_Table_S1_Sensitivity_Analysis.pdf
- Supplementary_Table_S2_Subgroup_Analysis_Processing.pdf
- Supplementary_Table_S3_PRISMA_Checklist.pdf
- Supplementary_Table_S4_Search_Documentation.pdf
- Supplementary_Table_S5_Excluded_Studies.pdf
- Supplementary_Table_S6_Excluded_Studies_Characteristics.pdf
